# Supplementary material for: Improving quantitation accuracy in isobaric-labeling mass spectrometry experiments with spectral library searching and feature-based peptide-spectrum match filter
Source: Sci Rep. 2023 Aug 29;13:14119. doi: 10.1038/s41598-023-41124-2 (PMC10465558; doi:10.1038/s41598-023-41124-2)
Supplement: Supplementary file 2 — Supplementary Information 2. [file 41598_2023_41124_MOESM2_ESM.xlsx]

## Sheet: Table S5
	Protein Level						PSM Level
	DB		DB+SL		DB+SL+FPF		DB-exclusive PSMs		DB+SL-exclusive PSMs removed by FPF		DB+SL-exclusive PSMs retained by FPF
Protein (Data set)	PSM number	Protein ARE	PSM number	Protein ARE	PSM number	Protein ARE	PSM number	Avg. PSM ARE	PSM number	Avg. PSM ARE	PSM number	Avg. PSM ARE
sp|Q92804|RBP56_HUMAN (DS-Schmidt)	10	0.0789	19	0.0193	18	0.0187	0	NA	1	0.5535	8	0.1052
sp|Q14676|MDC1_HUMAN (DS-Schmidt)	9	0.1004	18	0.0487	18	0.0487	0	NA	0	NA	9	0.0943
sp|P46776|RL27A_HUMAN (DS-Schmidt)	7	0.1034	7	0.0211	7	0.0211	1	0.8579	0	NA	1	0.1827
NP_055874.2 (DS-NCI-7)	65	0.1218	141	3.1154	73	0.1001	0	NA	68	0.567	8	0.1172
Table S5. Summary of the case studies of the four proteins

## Sheet: Table S6
PSM ID	Peptide	Precursor's Mass	Precursor's Charge State	Peptide Length	Absolute Mass Difference	Dot Product	Delta Score	f-value	Interprophet Probability	Channel 1	Channel 2	Channel 3	Channel 4	Channel 5	Channel 6	Avg Reporter Ion Intensity	r1	r2	r3	r4	r5	IPepDist	IProtDist	ARE
A14-07151_Ratio.15969.15969.3	n[230]EFHGNIIK[357]	1414.84	3	8	0.003227	NA	NA	7.1716	0.999727	125334	148956	92044.7	113053	351170	76397.5	151159	1.1885	0.7344	0.902	2.8019	0.6096	0.6669	2.0075	0.5489
A14-07151_Ratio.20822.20822.3	n[230]TGK[357]PM[147]INLYTDK[357]	2083.2	3	12	0.004984	NA	NA	4.8658	0.998444	238477	247243	193167	214604	645006	190468	288161	1.0368	0.81	0.8999	2.7047	0.7987	0.4312	1.8491	0.4466
A14-07151_Ratio.03615.03615.4	n[230]ENYSHHTQDDR	1629.74	4	11	0.0043	1	0.526	0.8	0.999999	37137.3	37044.8	45259.4	35431.7	32244.6	47699.3	39136.2	0.9975	1.2187	0.9541	0.8683	1.2844	0.7991	0.4545	0.1366
A14-07151_Ratio.03605.03605.3	n[230]ENYSHHTQDDR	1629.74	3	11	0.003	NA	NA	11.4178	0.999999	22905	21721.3	21571.1	23531.3	14786	24203.4	21453	0.9483	0.9418	1.0273	0.6455	1.0567	0.298	0.3827	0.1097
A14-07151_Ratio.03616.03616.2	n[230]ENYSHHTQDDR	1629.74	2	11	0.005	NA	NA	8.4192	0.999999	29850.4	31167.9	32748.6	30832.6	20800	32761.4	29693.5	1.0441	1.0971	1.0329	0.6968	1.0975	0.5113	0.3891	0.115
A14-07151_Ratio.04254.04254.2	n[230]SGGYGGDR	996.485	2	8	0.002	NA	NA	7.1607	0.999999	216590	200120	235022	221369	152755	213416	206545	0.924	1.0851	1.0221	0.7053	0.9853	0.1698	0.3321	0.0985
A14-07151_Ratio.04187.04187.2	n[230]SGGGYGGDR	1053.51	2	9	0.002	NA	NA	6.987	0.999999	285924	311179	303203	291898	217683	306016	285984	1.0883	1.0604	1.0209	0.7613	1.0703	0.2539	0.3315	0.0957
A14-07151_Ratio.04275.04275.2	n[230]GYGGSQGGGR	1123.56	2	10	0.0022	1	0.231	0.8	0.999999	51738.2	53135.3	51078.1	52932.1	43958.8	54414.6	51209.5	1.027	0.9872	1.0231	0.8496	1.0517	1.0368	0.2038	0.053
A14-07151_Ratio.04133.04133.2	n[230]SSGGGYSGDR	1170.55	2	10	0.0025	1	0.342	0.8	0.999999	259361	259281	288960	260100	202842	266174	256120	0.9997	1.1141	1.0028	0.7821	1.0263	0.1771	0.2864	0.0723
A14-07151_Ratio.23533.23533.3	n[230]TGK[357]PMINLYTDK[357]	2068.21	3	12	1.0103	1	0.389	0.755	0.999999	51976.1	52172.1	56183.6	56408.6	50931.1	61803.1	54912.4	1.0038	1.081	1.0853	0.9799	1.1891	0.405	0.2921	0.0759
A14-07151_Ratio.23518.23518.3	n[230]TGK[357]PMINLYTDK[357]	2068.21	3	12	1.0101	0.967	0.376	0.736	0.999998	91119.9	85622.6	77295	89000.3	90891.9	80072.7	85667.1	0.9397	0.8483	0.9767	0.9975	0.8788	0.405	0.1697	0.0718
A14-07151_Ratio.07979.07979.2	n[230]SGGGYGGDR	1053.63	2	9	0.122	0.7	0.066	0.56	0.991923	146552	131096	147916	136999	118212	140111	136814	0.8945	1.0093	0.9348	0.8066	0.956	0.2539	0.2142	0.0835
A14-07151_Ratio.10095.10095.2	n[230]SSGGGYSGDR	1169.67	2	10	0.8739	0.65	0.002	0.52	0.951241	354070	334198	343906	366643	265815	394191	343137	0.9439	0.9713	1.0355	0.7507	1.1133	0.1771	0.3015	0.0966
A14-07151_Ratio.05497.05497.2	n[230]SGGYGGDR	995.525	2	8	0.9572	0.631	0.161	0.504	0.940656	163578	114762	142070	148164	120989	130071	136606	0.7016	0.8685	0.9058	0.7396	0.7952	0.4327	0.4473	0.1979
A14-07151_Ratio.05300.05300.2	n[230]SGGYGGDR	996.473	2	8	0.0097	0.629	0.047	0.503	0.971533	168842	160593	177653	179612	141170	181697	168261	0.9511	1.0522	1.0638	0.8361	1.0761	0.1454	0.2339	0.081
A14-07151_Ratio.10120.10120.2	n[230]SGGYGGDR	996.546	2	8	0.0636	0.64	0.033	0.512	0.977608	268696	262974	292151	293490	218810	300616	272790	0.9787	1.0873	1.0923	0.8143	1.1188	0.2184	0.3023	0.1011
A14-07151_Ratio.08199.08199.2	n[230]SGGYGGDR	996.604	2	8	0.1207	0.672	0.076	0.538	0.967179	121612	123590	133293	136239	119497	133716	127991	1.0163	1.096	1.1203	0.9826	1.0995	0.3656	0.2572	0.0699
A14-07151_Ratio.20559.20559.2	n[230]SGGYGGDR	996.631	2	8	0.1479	0.604	0.013	0.483	0.906541	57893.5	50749.6	51204.7	54635	42471.1	50020.6	51162.4	0.8766	0.8845	0.9437	0.7336	0.864	0.2596	0.3243	0.1395
A14-07151_Ratio.03668.03668.3	n[230]ENYSHHTQDDR	1630.74	3	11	1.0045	0.733	0.424	0.586	0.966738	10972.9	2994.26	5432.31	6826.97	4084.98	5158.3	5911.62	0.2729	0.4951	0.6222	0.3723	0.4701	1.4691	1.3082	0.5535
Table S6. PSMs of protein sp|Q92804|RBP56_HUMAN. The rows in yellow color: common PSMs between DB searching and DB+SL searching; the rows in blue color: DB+SL-exclusive PSMs; the row with bold text: DB+SL-exclusive PSMs removed by FPF.

## Sheet: Table S7
PSM ID	Peptide	Precursor's Mass	Precursor's Charge State	Peptide Length	Absolute Mass Difference	Dot Product	Delta Score	f-value	Interprophet Probability	Channel 1	Channel 2	Channel 3	Channel 4	Channel 5	Channel 6	Avg Reporter Ion Intensity	r1	r2	r3	r4	r5	IPepDist	IProtDist	ARE
A14-07151_Ratio.35381.35381.2	n[230]LDVSLPFVSR	1360.79	2	10	0.00291	NA	NA	5.9738	0.999999	24604.9	25742.8	22314.2	23068.8	28950.1	23246.8	24654.6	1.0462	0.9069	0.9376	1.1766	0.9448	0.1097	0.1363	0.0867
A14-07151_Ratio.06754.06754.2	n[230]EGAQVPTGR	1142.63	2	9	0.0029	1	0.377	0.8	0.999999	68592.2	68599.7	72730.5	73760.6	56957.6	79938.3	70096.5	1.0001	1.0603	1.0753	0.8304	1.1654	0.478	0.3564	0.0941
A14-07151_Ratio.10534.10534.2	n[230]TNMSSVK[357]	1223.7	2	7	0.0036	1	0.266	0.8	0.999996	199926	225126	177096	207177	406530	183255	233185	1.126	0.8858	1.0363	2.0334	0.9166	0.8317	0.8201	0.2787
A14-07151_Ratio.05203.05203.2	n[230]VQGETQPQR	1270.69	2	9	0.0038	1	0.457	0.8	0.999999	95572.1	110341	112478	112919	81440	108713	103577	1.1545	1.1769	1.1815	0.8521	1.1375	0.5071	0.4322	0.1597
A14-07151_Ratio.14766.14766.2	n[230]GPLTVEETPR	1326.73	2	10	0.0044	1	0.414	0.8	0.99991	67935.7	64567.2	65851.1	67255.7	67091.1	69674	67062.5	0.9504	0.9693	0.99	0.9876	1.0256	0.1931	0.1825	0.0257
A14-07151_Ratio.21189.21189.4	n[230]AAGNPGSLAAPIDHK[357]PC[160]SAPLEPK[357]	3084.71	4	24	0.01	NA	NA	7.5339	0.999999	22330.5	23798.9	21381.3	23162.7	24208.5	28449.9	23888.6	1.0658	0.9575	1.0373	1.0841	1.274	0.377	0.2788	0.1007
A14-07151_Ratio.24854.24854.3	n[230]DFPLHLGK[357]	1383.83	3	8	0.004	NA	NA	8.0047	0.999999	29520.3	30283.9	27265.9	25836.2	28153.1	24785.1	27640.8	1.0259	0.9236	0.8752	0.9537	0.8396	0.2596	0.3034	0.0868
A14-07151_Ratio.27743.27743.3	n[230]VVITC[160]PQDFPHC[160]SIPLR	2267.18	3	17	0.005	NA	NA	8.6417	0.999999	26877.4	28930.4	25193.6	25850	29612.2	22877.9	26556.9	1.0764	0.9374	0.9618	1.1018	0.8512	0.173	0.2006	0.0856
A14-07151_Ratio.41534.41534.3	n[230]VGLPLLSPEFLLTGVLK[357]	2253.42	3	17	0.009	NA	NA	11.9747	0.999999	3798.72	4259.22	3973.8	3026.18	5098.13	3721.23	3979.55	1.1212	1.0461	0.7966	1.3421	0.9796	0.3391	0.2881	0.1466
A14-07151_Ratio.11342.11342.2	n[230]EGAQVPTGR	1142.64	2	9	0.0158	0.722	0.03	0.578	0.999997	81392.4	90565.8	82846.9	82975.8	146154	82652.4	94431.2	1.1127	1.0179	1.0195	1.7957	1.0155	0.7646	0.5873	0.1923
A14-07151_Ratio.10438.10438.2	n[230]EGAQVPTGR	1143.6	2	9	0.976	0.688	0.021	0.551	0.913328	176044	180053	185150	187263	170127	190982	181603	1.0228	1.0517	1.0637	0.9664	1.0849	0.292	0.2132	0.0513
A14-07151_Ratio.17822.17822.2	n[230]TNMSSVK[357]	1222.73	2	7	0.9602	0.656	0.037	0.525	0.971976	81544.7	81924.9	80144.9	77514.7	126846	78478	87742.2	1.0047	0.9828	0.9506	1.5555	0.9624	0.3438	0.3711	0.1329
A14-07151_Ratio.15117.15117.2	n[230]TNMSSVK[357]	1222.74	2	7	0.9574	0.692	0.028	0.554	0.980165	178505	171549	162643	153358	138164	163853	161345	0.961	0.9111	0.8591	0.774	0.9179	0.4586	0.4114	0.1154
A14-07151_Ratio.20958.20958.2	n[230]TNMSSVK[357]	1223.68	2	7	0.0115	0.68	0.078	0.544	0.983864	213596	211536	209016	208405	183219	218409	207364	0.9904	0.9786	0.9757	0.8578	1.0225	0.3377	0.2807	0.044
A14-07151_Ratio.07944.07944.2	n[230]TNMSSVK[357]	1223.69	2	7	0.0017	0.741	0.054	0.593	0.999709	61073.9	61298	65296	59149.1	51160.6	63159.2	60189.5	1.0037	1.0691	0.9685	0.8377	1.0341	0.3726	0.3076	0.0601
A14-07151_Ratio.16305.16305.2	n[230]TNMSSVK[357]	1223.72	2	7	0.0249	0.723	0.064	0.579	0.999709	45843.2	46875.3	47659.1	46488.5	63483.3	47845.6	49699.2	1.0225	1.0396	1.0141	1.3848	1.0437	0.2034	0.2146	0.1009
A14-07151_Ratio.20342.20342.2	n[230]TNMSSVK[357]	1223.76	2	7	0.0688	0.743	0.025	0.595	0.999418	110939	107403	110871	108339	109423	121528	111417	0.9681	0.9994	0.9766	0.9863	1.0955	0.2456	0.1901	0.033
A14-07151_Ratio.22945.22945.2	n[230]VQGETQPQR	1270.69	2	9	0.0026	0.651	0.019	0.521	0.988931	148145	152320	145546	164404	200177	160857	161908	1.0282	0.9825	1.1098	1.3512	1.0858	0.5071	0.227	0.1185
Table S7. PSMs of protein sp|Q14676|MDC1_HUMAN. The rows in yellow color: common PSMs between DB searching and DB+SL searching; the rows in blue color: DB+SL-exclusive PSMs.

## Sheet: Table S8
PSM ID	Peptide	Precursor's Mass	Precursor's Charge State	Peptide Length	Absolute Mass Difference	Dot Product	Delta Score	f-value	Interprophet Probability	Channel 1	Channel 2	Channel 3	Channel 4	Channel 5	Channel 6	Avg Reporter Ion Intensity	r1	r2	r3	r4	r5	IPepDist	IProtDist	ARE
A14-07151_Ratio.15248.15248.2	n[230]YHPGYFGK[357]	1425.78	2	8	0.003	1	0.353	0.741	0.99999	123837	126619	119166	125012	172224	135730	133765	0.0225	0.0377	0.0095	0.3907	0.096	0.356	0.6371	0.1113
A14-07151_Ratio.02304.02304.2	n[230]GHVSHGHGR	1171.62	2	9	0.0013	1	0.384	0.754	0.999995	31304.6	30056.3	32399.1	31177.5	19483.7	32805.3	29537.8	0.0399	0.035	0.0041	0.3776	0.0479	0.3102	0.3897	0.1009
A14-07151_Ratio.02296.02296.3	n[230]GHVSHGHGR	1171.62	3	9	0.001	NA	NA	11.8174	0.999999	2102.86	2222.5	2206.01	1927.03	1558.98	1762.62	1963.33	0.0569	0.0491	0.0836	0.2586	0.1618	0.3102	0.2902	0.122
A14-07151_Ratio.22525.22525.2	n[230]NQSFC[160]PTVNLDK[357]	1879.99	2	12	0.005	NA	NA	8.0823	0.999999	116992	116887	129032	124956	99451	126159	118913	0.0009	0.1029	0.0681	0.1499	0.0783	0.5469	0.2424	0.08
A14-07151_Ratio.24343.24343.2	n[230]TGAAPIIDVVR	1339.81	2	11	0.005	NA	NA	7.7367	0.999999	118501	114452	118610	118225	119703	115628	117520	0.0342	0.0009	0.0023	0.0101	0.0242	0.2051	0.1457	0.0143
A14-07151_Ratio.31335.31335.2	n[230]LWTLVSEQTR	1460.83	2	10	0.006	NA	NA	6.6275	0.999999	140518	141640	141085	121642	144039	141352	138379	0.008	0.004	0.1343	0.0251	0.0059	0.2142	0.1788	0.0355
A14-07151_Ratio.22521.22521.2	n[230]NQSFC[160]PTVNLDK[357]	1879.99	2	12	0.005	0.819	0.312	0.655	0.999532	19900	18743.5	17136.3	15017	14798.8	15629.2	16870.8	0.0581	0.1389	0.2454	0.2563	0.2146	0.5469	0.4282	0.1827
A14-07151_Ratio.15228.15228.3	n[230]YHPGYFGK[357]	1425.78	3	8	0.00048	NA	NA	4.7953	0.839726	72361.2	84727.3	42377.3	67527.9	302934	39711.1	101606	0.1709	0.4144	0.0668	3.1864	0.4512	1.3074	2.4132	0.8579
Table S8. PSMs of protein sp|P46776|RL27A_HUMAN. The rows in yellow color: common PSMs between DB searching and DB+SL searching; the row in blue color: DB+SL-exclusive PSMS; the row in green color: DB-exclusive PSMs.

## Sheet: Table S9
PSM ID	Peptide	Precursor's Mass	Precursor's Charge State	Peptide Length	Absolute Mass Difference	Dot Product	Delta Score	f-value	Interprophet Probability	Channel 1	Channel 2	Channel 3	Channel 4	Channel 5	Channel 6	Channel 7	Channel 8	Channel 9	Channel 10	Avg Reporter Ion Intensity	r1	r2	r3	r4	r5	r6	r7	r8	r9	IPepDist	IProtDist	ARE
01_CPTAC_TMTS1_NCI7_W_JHUZ_20170502_LUMOS.09323.09323.2	n[230]TANPVAK[357]	1157.72	2	7	0.000511	NA	NA	5.1221	0.999998	1.09509e+06	1.14625e+06	579510	1.82796e+06	1.63391e+06	836949	1.88114e+06	1.80155e+06	952753	1.61141e+06	1.33665e+06	0.6796	0.7113	0.3596	1.1344	1.014	0.5194	1.1674	1.118	0.5913	0.843	0.7063	0.1717
07_CPTAC_TMTS1_NCI7_W_JHUZ_20170502_LUMOS.25688.25688.2	n[230]NLLAAAAR	1027.66	2	8	0.0245	0.716	0.003	0.431	0.999034	227645	215693	114739	247134	242968	121121	245621	235662	124979	247081	202264	0.9213	0.873	0.4644	1.0002	0.9834	0.4902	0.9941	0.9538	0.5058	1.2777	0.6051	0.0419
13_CPTAC_TMTS1_NCI7_W_JHUZ_20170502_LUMOS.12473.12473.2	n[230]NLLAAAAR	1027.61	2	8	0.0272	0.577	0.023	0.362	0.990768	193919	194680	107955	223752	169844	101981	182785	183521	86764.2	198959	164416	0.9747	0.9785	0.5426	1.1246	0.8537	0.5126	0.9187	0.9224	0.4361	1.2619	0.6291	0.0794
16_CPTAC_TMTS1_NCI7_W_JHUZ_20170502_LUMOS.15028.15028.2	n[230]NLLAAAAR	1027.63	2	8	0.0012	1	0.2	0.68	0.999999	181348	199114	93205.2	266570	228060	120333	246401	235956	114642	226929	191256	0.7991	0.8774	0.4107	1.1747	1.005	0.5303	1.0858	1.0398	0.5052	1.2509	0.5885	0.0976
03_CPTAC_TMTS1_NCI7_W_JHUZ_20170502_LUMOS.20407.20407.3	n[230]AGALQVC[160]PTDSYTK[357]	1968.03	3	14	0.005556	NA	NA	7.5143	0.999998	232453	238151	123156	353738	326443	142937	349783	308849	174430	347145	259708	0.6696	0.686	0.3548	1.019	0.9404	0.4117	1.0076	0.8897	0.5025	0.3267	0.8971	0.1459
05_CPTAC_TMTS1_NCI7_W_JHUZ_20170502_LUMOS.23498.23498.4	n[230]DPPTWSVLAGHSHTVSDSIK[357]	2591.38	4	20	0.000977	NA	NA	5.0118	0.999999	115565	125694	60980.8	188723	156227	74061.2	173385	173515	87531.4	152081	130776	0.7599	0.8265	0.401	1.2409	1.0273	0.487	1.1401	1.1409	0.5756	0.2626	0.5969	0.1487
06_CPTAC_TMTS1_NCI7_W_JHUZ_20170502_LUMOS.25386.25386.2	n[230]NLATSLAELR	1315.76	2	10	0.002732	NA	NA	5.6791	0.999998	77876.3	85477.2	53270.7	110757	129312	87451.2	133066	128206	75971.4	118819	100021	0.6554	0.7194	0.4483	0.9321	1.0883	0.736	1.1199	1.079	0.6394	0.5197	0.6651	0.2038
06_CPTAC_TMTS1_NCI7_W_JHUZ_20170502_LUMOS.27087.27087.4	n[230]AC[160]EFGGFQAQIQFGPHVEHK[357]	2744.39	4	20	0.002884	NA	NA	5.0799	0.999999	106220	111078	57421.8	149447	139121	69367.8	150530	159213	71787.3	133354	114754	0.7965	0.833	0.4306	1.1207	1.0432	0.5202	1.1288	1.1939	0.5383	0.2595	0.5568	0.1237
07_CPTAC_TMTS1_NCI7_W_JHUZ_20170502_LUMOS.06735.06735.2	n[230]AVQPTSGEPR	1269.69	2	10	0.002276	NA	NA	3.8703	0.998232	244038	261418	142064	311315	322289	198239	358062	336805	189251	322899	268638	0.7558	0.8096	0.44	0.9641	0.9981	0.6139	1.1089	1.0431	0.5861	0.27	0.5846	0.1272
08_CPTAC_TMTS1_NCI7_W_JHUZ_20170502_LUMOS.15617.15617.3	n[230]AVSHSLNNC[160]VNC[160]LPGQK[357]	2355.22	3	17	0.002924	NA	NA	9.0294	0.999999	175583	202394	110997	331026	289189	151633	346191	301366	179457	284583	237242	0.617	0.7112	0.39	1.1632	1.0162	0.5328	1.2165	1.059	0.6306	0.3773	0.6979	0.1859
08_CPTAC_TMTS1_NCI7_W_JHUZ_20170502_LUMOS.44356.44356.2	n[230]FQDVLMSLAK[357]	1608.93	2	10	0.00098	NA	NA	5.335	0.99996	203111	196287	98812	280900	264629	148176	339522	271933	141337	268221	221293	0.7573	0.7318	0.3684	1.0473	0.9866	0.5524	1.2658	1.0138	0.5269	0.2035	0.6862	0.1414
11_CPTAC_TMTS1_NCI7_W_JHUZ_20170502_LUMOS.21087.21087.4	n[230]LHTDDDLNWLDHSR	1964.96	4	14	0.001048	NA	NA	5.1543	0.999999	37077.2	39936.3	23900	59860.5	57815.4	32260	67238.8	59780.7	33551.5	61811.7	47323.2	0.5998	0.6461	0.3867	0.9684	0.9353	0.5219	1.0878	0.9671	0.5428	0.2585	0.8346	0.1475
14_CPTAC_TMTS1_NCI7_W_JHUZ_20170502_LUMOS.18122.18122.2	n[230]SLAINPK[357]	1199.76	2	7	0.000464	NA	NA	2.7224	0.96322	198065	188793	111440	248027	208662	115364	229301	220850	117371	245121	188299	0.808	0.7702	0.4546	1.0119	0.8513	0.4706	0.9355	0.901	0.4788	0.5226	0.7665	0.1042
15_CPTAC_TMTS1_NCI7_W_JHUZ_20170502_LUMOS.16586.16586.2	n[230]SLAINPK[357]	1199.77	2	7	0.002343	NA	NA	5.4471	0.999998	1.47467e+06	1356662	958943	1.68025e+06	1.57419e+06	941764	1721667	1.54735e+06	907959	1.64303e+06	1.38065e+06	0.8975	0.8257	0.5836	1.0227	0.9581	0.5732	1.0479	0.9418	0.5526	0.3526	0.5072	0.0963
15_CPTAC_TMTS1_NCI7_W_JHUZ_20170502_LUMOS.18112.18112.2	n[230]SLAINPK[357]	1199.77	2	7	0.0039	0.804	0.076	0.52	0.999923	206129	226772	125746	284962	300298	158083	320615	306546	170237	279486	237887	0.7375	0.8114	0.4499	1.0196	1.0745	0.5656	1.1472	1.0968	0.6091	0.5172	0.546	0.1376
15_CPTAC_TMTS1_NCI7_W_JHUZ_20170502_LUMOS.11042.11042.2	n[230]GQSGELAAASGK[357]	1532.86	2	12	0.002932	NA	NA	7.1736	0.999999	162608	194694	118550	229980	250857	156186	265530	253592	134456	227712	199417	0.7141	0.855	0.5206	1.01	1.1016	0.6859	1.1661	1.1137	0.5905	0.5175	0.4921	0.1574
16_CPTAC_TMTS1_NCI7_W_JHUZ_20170502_LUMOS.09721.09721.2	n[230]C[160]AQDLGSTSK[357]	1523.8	2	10	0.002282	NA	NA	6.4866	0.999999	279820	278584	147626	464177	426375	196148	472740	445153	249901	385441	334597	0.726	0.7228	0.383	1.2043	1.1062	0.5089	1.2265	1.1549	0.6484	0.3076	0.6279	0.1991
18_CPTAC_TMTS1_NCI7_W_JHUZ_20170502_LUMOS.29011.29011.3	n[230]VQDLGHGC[160]IFLVQK[357]	2071.17	3	14	0.001663	NA	NA	7.8765	0.999999	150518	158859	101128	229140	185194	85915.1	211090	194424	111815	190924	161901	0.7884	0.8321	0.5297	1.2002	0.97	0.45	1.1056	1.0183	0.5857	0.2694	0.5544	0.1183
18_CPTAC_TMTS1_NCI7_W_JHUZ_20170502_LUMOS.48026.48026.4	n[230]QVSAAASVVSQALHDLLQHVR	2457.37	4	21	0.002371	NA	NA	4.4869	0.999999	39131.4	41179.8	25776.7	50054.5	50866.1	34547.6	61594	51241.2	32390.9	65423.6	45220.6	0.5981	0.6294	0.394	0.7651	0.7775	0.5281	0.9415	0.7832	0.4951	0.5323	1.016	0.1981
21_CPTAC_TMTS1_NCI7_W_JHUZ_20170502_LUMOS.31180.31180.3	n[230]AHEAC[160]GPMEIDSALNTVQTLK[357]	2742.4	3	21	0.010417	NA	NA	11.0349	0.999999	74318.8	84006.7	47583	127221	122411	58686.1	125160	126610	69483	108657	94413.7	0.684	0.7731	0.4379	1.1708	1.1266	0.5401	1.1519	1.1652	0.6395	0.3035	0.5715	0.1823
21_CPTAC_TMTS1_NCI7_W_JHUZ_20170502_LUMOS.36201.36201.2	n[230]TLAGAVSDLLK[357]	1544.95	2	11	0.005147	NA	NA	6.3848	0.999999	266003	259779	144293	416105	383479	173920	431681	421505	198427	386284	308148	0.6886	0.6725	0.3735	1.0772	0.9927	0.4502	1.1175	1.0912	0.5137	0.2073	0.7864	0.1458
22_CPTAC_TMTS1_NCI7_W_JHUZ_20170502_LUMOS.11619.11619.2	n[230]LLADSTAR	1074.63	2	8	0.002092	NA	NA	5.0884	0.999996	223145	236181	121170	332350	309815	161662	326731	307652	170872	290915	248049	0.767	0.8119	0.4165	1.1424	1.065	0.5557	1.1231	1.0575	0.5874	0.4745	0.5523	0.1403
23_CPTAC_TMTS1_NCI7_W_JHUZ_20170502_LUMOS.33478.33478.3	n[230]DIEQASLAAVSQSLATR	1988.08	3	17	0.005731	NA	NA	9.5664	0.999999	39583.8	33813.2	12521.8	40812.8	45369.8	24122.4	51666.9	50283.9	28940.3	57148.7	38426.4	0.6926	0.5917	0.2191	0.7142	0.7939	0.4221	0.9041	0.8799	0.5064	0.7113	1.1627	0.2393
24_CPTAC_TMTS1_NCI7_W_JHUZ_20170502_LUMOS.08977.08977.3	n[230]K[357]EEGTGTLK[357]	1648.99	3	9	0.002294	NA	NA	6.9512	0.999998	1.59174e+06	1.44583e+06	847857	2369670	2.12232e+06	1.036e+06	2.46488e+06	2.25446e+06	1.17346e+06	2.05792e+06	1.73641e+06	0.7735	0.7026	0.412	1.1515	1.0313	0.5034	1.1978	1.0955	0.5702	0.1521	0.6262	0.147
24_CPTAC_TMTS1_NCI7_W_JHUZ_20170502_LUMOS.48125.48125.3	n[230]FVGGIAQIIAAQEEMLK[357]	2275.3	3	17	0.001185	NA	NA	6.4979	0.999998	38158.6	46243.9	12379.2	67883.3	69993	15812.7	50144.8	64812.8	38626.7	60873.1	46492.8	0.6269	0.7597	0.2034	1.1152	1.1498	0.2598	0.8238	1.0647	0.6345	0.796	1.0976	0.2735
05_CPTAC_TMTS1_NCI7_W_JHUZ_20170502_LUMOS.17006.17006.2	n[230]MLDGSVK[357]	1206.7	2	7	0.0005	1	0.301	0.72	0.999939	510752	556120	331892	730616	624244	344615	692634	701203	327594	663966	548364	0.7692	0.8376	0.4999	1.1004	0.9402	0.519	1.0432	1.0561	0.4934	0.5271	0.6005	0.0782
20_CPTAC_TMTS1_NCI7_W_JHUZ_20170502_LUMOS.07043.07043.2	n[230]TLAQAAR	958.576	2	7	0.0005	1	0.339	0.736	0.999991	1.02161e+06	998583	496872	1.60336e+06	1480270	718873	1.6558e+06	1.56671e+06	813939	1.44876e+06	1.18048e+06	0.7052	0.6893	0.343	1.1067	1.0218	0.4962	1.1429	1.0814	0.5618	0.5792	0.7443	0.1559
04_CPTAC_TMTS1_NCI7_W_JHUZ_20170502_LUMOS.43893.43893.3	n[230]QADETLDFEEQILEAAK[357]	2407.25	3	17	0.005	NA	NA	10.0893	0.999999	98077.4	105839	51356.5	140844	133198	70077.4	140031	149262	72586.9	122741	108401	0.7991	0.8623	0.4184	1.1475	1.0852	0.5709	1.1409	1.2161	0.5914	0.3295	0.5001	0.1573
03_CPTAC_TMTS1_NCI7_W_JHUZ_20170502_LUMOS.22181.22181.2	n[230]EQGVDENETLLLR	1743.92	2	13	0.001	NA	NA	7.6896	0.999999	141448	157852	76360.4	226455	209890	98026.6	238801	226392	114637	208758	169862	0.6776	0.7561	0.3658	1.0848	1.0054	0.4696	1.1439	1.0845	0.5491	0.324	0.7325	0.1458
05_CPTAC_TMTS1_NCI7_W_JHUZ_20170502_LUMOS.13467.13467.3	n[230]QASFHPDVSDEVR	1714.85	3	13	0.0017	1	0.52	0.808	0.999983	160851	190891	110884	259605	239156	120895	212682	219101	125742	232322	187213	0.6924	0.8217	0.4773	1.1174	1.0294	0.5204	0.9155	0.9431	0.5412	0.3136	0.6605	0.1047
14_CPTAC_TMTS1_NCI7_W_JHUZ_20170502_LUMOS.13324.13324.2	n[230]ALVEDTK[357]	1232.74	2	7	0.0021	1	0.249	0.7	0.999986	940116	939002	447908	1.42223e+06	1.35006e+06	650872	1.50713e+06	1440248	736630	1.33423e+06	1.07684e+06	0.7046	0.7038	0.3357	1.066	1.0119	0.4878	1.1296	1.0795	0.5521	0.1865	0.7618	0.1484
10_CPTAC_TMTS1_NCI7_W_JHUZ_20170502_LUMOS.12562.12562.2	n[230]NISMASSK[357]	1294.73	2	8	0.0019	1	0.328	0.731	0.999992	554454	515046	258956	669552	665199	289937	700479	656364	365886	654279	533015	0.8474	0.7872	0.3958	1.0233	1.0167	0.4431	1.0706	1.0032	0.5592	0.2354	0.6693	0.1022
02_CPTAC_TMTS1_NCI7_W_JHUZ_20170502_LUMOS.06640.06640.2	n[230]QIGENETDER	1418.68	2	10	0.002	NA	NA	6.6087	0.999998	81481.6	91959.3	47234.4	141040	128470	80565.3	149535	141107	87188.3	139004	108759	0.5862	0.6616	0.3398	1.0146	0.9242	0.5796	1.0758	1.0151	0.6272	0.3428	0.8274	0.1853
07_CPTAC_TMTS1_NCI7_W_JHUZ_20170502_LUMOS.10358.10358.2	n[230]NELQDAK[357]	1274.73	2	7	0.0021	1	0.268	0.707	0.999976	584828	609887	294401	836935	792031	391394	879467	828202	441004	775303	643345	0.7543	0.7866	0.3797	1.0795	1.0216	0.5048	1.1344	1.0682	0.5688	0.937	0.6467	0.1278
21_CPTAC_TMTS1_NCI7_W_JHUZ_20170502_LUMOS.50211.50211.3	n[230]VTQLASYFEPLILAAVGVASK[357]	2635.54	3	21	0.996	0.797	0.429	0.693	0.999992	6122.74	6932.71	4267.08	9003.89	8078.26	5113.74	8384.83	8161.47	4401.7	8194.33	6866.07	0.7472	0.846	0.5207	1.0988	0.9858	0.6241	1.0232	0.996	0.5372	0.7425	0.5444	0.1012
22_CPTAC_TMTS1_NCI7_W_JHUZ_20170502_LUMOS.49504.49504.3	n[230]VTQLASYFEPLILAAVGVASK[357]	2634.55	3	21	0.005	NA	NA	12.5065	0.999999	109770	101103	56577.2	180234	155826	66553.9	179625	173390	87807.1	169711	128060	0.6468	0.5957	0.3334	1.062	0.9182	0.3922	1.0584	1.0217	0.5174	0.7425	0.9361	0.1739
08_CPTAC_TMTS1_NCI7_W_JHUZ_20170502_LUMOS.23063.23063.3	n[230]AVADHIPQLVQGVR	1732	3	14	1.003	1	0.475	0.79	0.999991	102726	147818	66402.5	144806	176803	93479.6	159929	159868	86207	154115	129215	0.6666	0.9591	0.4309	0.9396	1.1472	0.6066	1.0377	1.0373	0.5594	0.4085	0.6111	0.1252
15_CPTAC_TMTS1_NCI7_W_JHUZ_20170502_LUMOS.13848.13848.2	n[230]TVMVDDSK[357]	1351.74	2	8	0	NA	NA	7.1021	0.999999	328616	310978	166291	551468	488127	232297	561464	529342	254537	441861	386498	0.7437	0.7038	0.3763	1.2481	1.1047	0.5257	1.2707	1.198	0.5761	0.3308	0.6397	0.2028
09_CPTAC_TMTS1_NCI7_W_JHUZ_20170502_LUMOS.27053.27053.2	n[230]TLDYYMLR	1302.68	2	8	0.0016	1	0.378	0.751	0.999994	243726	236448	130762	338351	299764	153915	354804	304360	170110	328868	256111	0.7411	0.719	0.3976	1.0288	0.9115	0.468	1.0789	0.9255	0.5173	0.1915	0.7694	0.1238
04_CPTAC_TMTS1_NCI7_W_JHUZ_20170502_LUMOS.13700.13700.2	n[230]VATNAAAQNAIK[357]	1628.96	2	12	0.002	NA	NA	8.0176	0.999999	135080	146830	76959	224273	193322	107710	228503	214260	115742	211199	165388	0.6396	0.6952	0.3644	1.0619	0.9154	0.51	1.0819	1.0145	0.548	0.1906	0.7952	0.1439
10_CPTAC_TMTS1_NCI7_W_JHUZ_20170502_LUMOS.20415.20415.3	n[230]QAAAAATQTIAASQNAAVSNK[357]	2444.34	3	21	0.003	NA	NA	9.4067	0.999999	89737.5	85446.4	44172.1	108875	114368	60662.7	107188	110820	61242.8	102063	88457.5	0.8792	0.8372	0.4328	1.0668	1.1206	0.5944	1.0502	1.0858	0.6001	0.294	0.4795	0.1256
22_CPTAC_TMTS1_NCI7_W_JHUZ_20170502_LUMOS.26198.26198.2	n[230]EDQIQVIGNLK[357]	1714.01	2	11	0.003	NA	NA	7.3225	0.999999	124104	117817	59669	194178	182767	92516.5	201152	187826	100895	176134	143706	0.7046	0.6689	0.3388	1.1024	1.0377	0.5253	1.142	1.0664	0.5728	0.2046	0.7414	0.166
22_CPTAC_TMTS1_NCI7_W_JHUZ_20170502_LUMOS.47366.47366.2	n[230]LLAALMDDEVGSGEDLLR	2145.12	2	18	0.006	NA	NA	10.063	0.999999	35795.8	47807.6	19520.2	68382.2	61898.7	38322	73531.7	64105.3	32448.7	63540.3	50535.2	0.5634	0.7524	0.3072	1.0762	0.9742	0.6031	1.1572	1.0089	0.5107	0.3843	0.8323	0.1739
14_CPTAC_TMTS1_NCI7_W_JHUZ_20170502_LUMOS.21123.21123.2	n[230]LLVSGAASTPDK[357]	1615.96	2	12	0.001	NA	NA	8.0658	0.999999	359149	320532	164905	437733	468795	236317	508519	452474	254916	426346	362969	0.8424	0.7518	0.3868	1.0267	1.0996	0.5543	1.1927	1.0613	0.5979	0.4946	0.5801	0.1463
16_CPTAC_TMTS1_NCI7_W_JHUZ_20170502_LUMOS.18576.18576.2	n[230]QQLAAFSK[357]	1349.8	2	8	0.004	NA	NA	6.2712	0.999719	355370	339101	239081	606990	568157	270687	611596	561278	350066	527623	442995	0.6735	0.6427	0.4531	1.1504	1.0768	0.513	1.1592	1.0638	0.6635	0.5031	0.6563	0.1756
17_CPTAC_TMTS1_NCI7_W_JHUZ_20170502_LUMOS.24386.24386.3	n[230]TMQFEPSTAVYDAC[160]R	2003.93	3	15	0.003	NA	NA	0.878	0.999999	50686.5	45669.8	31397.1	53197.5	57477.9	27128.6	56548.5	49111.5	33104.9	57209.3	46153.2	0.886	0.7983	0.5488	0.9299	1.0047	0.4742	0.9884	0.8585	0.5787	0.523	0.6269	0.0945
12_CPTAC_TMTS1_NCI7_W_JHUZ_20170502_LUMOS.23479.23479.2	n[230]AVSDMLTAC[160]K[357]	1552.83	2	10	0.002	NA	NA	8.7871	0.999999	124671	128432	65031.1	202207	204453	96230.7	211618	201764	108231	190307	153295	0.6551	0.6749	0.3417	1.0625	1.0743	0.5057	1.112	1.0602	0.5687	0.2114	0.7725	0.1605
02_CPTAC_TMTS1_NCI7_W_JHUZ_20170502_LUMOS.27457.27457.3	n[230]AAVPTVSDQAAAMQLSQC[160]AK[357]	2504.32	3	20	0.002	NA	NA	9.6436	0.999999	209842	183504	123176	242950	213143	122605	205582	225536	110837	210977	184815	0.9946	0.8698	0.5838	1.1515	1.0103	0.5811	0.9744	1.069	0.5254	0.6745	0.4273	0.0858
03_CPTAC_TMTS1_NCI7_W_JHUZ_20170502_LUMOS.14495.14495.2	n[230]ALDGDFSEDNR	1466.68	2	11	0.002	NA	NA	8.1931	0.999999	239262	253605	125987	326510	339631	152564	350313	331389	192487	320103	263185	0.7475	0.7923	0.3936	1.02	1.061	0.4766	1.0944	1.0353	0.6013	0.1468	0.6566	0.1259
03_CPTAC_TMTS1_NCI7_W_JHUZ_20170502_LUMOS.32577.32577.2	n[230]TGDLPAFGEC[160]VGIASK[357]	2079.11	2	16	0.003	NA	NA	9.4535	0.999999	154196	152681	86669.4	229624	227656	119350	241310	232621	110561	212694	176736	0.725	0.7178	0.4075	1.0796	1.0703	0.5611	1.1345	1.0937	0.5198	0.1566	0.6513	0.1425
04_CPTAC_TMTS1_NCI7_W_JHUZ_20170502_LUMOS.16941.16941.2	n[230]EC[160]DYSIDGINR	1569.73	2	11	0.001	NA	NA	7.0677	0.999999	218189	221490	99586.6	332686	314839	165504	367140	347905	176943	317147	256143	0.688	0.6984	0.314	1.049	0.9927	0.5219	1.1576	1.097	0.5579	0.2453	0.779	0.1618
05_CPTAC_TMTS1_NCI7_W_JHUZ_20170502_LUMOS.21591.21591.3	n[230]GAASK[357]PVDDPSMYQLK[357]	2393.32	3	16	0.001	NA	NA	8.7521	0.999999	161411	143683	84858	230195	209265	111394	253045	212907	119895	218755	174541	0.7379	0.6568	0.3879	1.0523	0.9566	0.5092	1.1568	0.9733	0.5481	0.1589	0.7378	0.1359
06_CPTAC_TMTS1_NCI7_W_JHUZ_20170502_LUMOS.24458.24458.2	n[230]GTFVDYQTTVVK[357]	1815.02	2	12	0.002	NA	NA	7.6029	0.999999	599717	682445	343530	1.00665e+06	993879	548142	1.05797e+06	1.04396e+06	569603	988710	783461	0.6066	0.6902	0.3475	1.0181	1.0052	0.5544	1.07	1.0559	0.5761	0.244	0.7908	0.1576
07_CPTAC_TMTS1_NCI7_W_JHUZ_20170502_LUMOS.42837.42837.3	n[230]LGAASLGSDDPETQVVLINAIK[357]	2668.51	3	22	0.004	NA	NA	9.4294	0.999999	81449.4	79227.5	42827.4	104373	115971	56010.5	121672	119005	52528.2	99380	87244.5	0.8196	0.7972	0.4309	1.0502	1.1669	0.5636	1.2243	1.1975	0.5286	0.3301	0.5334	0.1494
09_CPTAC_TMTS1_NCI7_W_JHUZ_20170502_LUMOS.27132.27132.2	n[230]TMLESSSYLIR	1527.82	2	11	0.001	NA	NA	7.3747	0.999999	139418	126806	66866.1	181822	165636	74939	179330	149544	89515.6	165157	133903	0.8442	0.7678	0.4049	1.1009	1.0029	0.4537	1.0858	0.9055	0.542	0.2507	0.6764	0.1154
10_CPTAC_TMTS1_NCI7_W_JHUZ_20170502_LUMOS.24497.24497.2	n[230]VLGESMAGISQNAK[357]	1862.03	2	14	0	NA	NA	10.1189	0.999999	173306	177067	93371.3	274530	258872	122143	302581	280776	141551	254385	207858	0.6813	0.6961	0.367	1.0792	1.0176	0.4802	1.1895	1.1037	0.5564	0.1795	0.739	0.159
12_CPTAC_TMTS1_NCI7_W_JHUZ_20170502_LUMOS.37361.37361.2	n[230]AVANAAAMLVLK[357]	1629	2	12	0	NA	NA	8.9046	0.999999	203846	198825	98133.2	244822	233616	121807	256824	250473	145375	223349	197707	0.9127	0.8902	0.4394	1.0961	1.046	0.5454	1.1499	1.1214	0.6509	0.4156	0.4322	0.1249
13_CPTAC_TMTS1_NCI7_W_JHUZ_20170502_LUMOS.33157.33157.3	n[230]QTVLTAAGSIGQASGDLLR	2086.16	3	19	0.001	NA	NA	11.5501	0.999999	72646	98657.9	52478.6	123199	109364	49953.5	104568	82562.5	40305.1	117518	85125.2	0.6182	0.8395	0.4466	1.0483	0.9306	0.4251	0.8898	0.7026	0.343	0.623	0.9828	0.182
14_CPTAC_TMTS1_NCI7_W_JHUZ_20170502_LUMOS.26555.26555.2	n[230]NVAQVAEDTVLQNR	1784.96	2	14	0.002	NA	NA	8.8365	0.999999	165037	168727	66241.8	194197	198324	91552.4	236229	189572	92663.6	206805	160935	0.798	0.8159	0.3203	0.939	0.959	0.4427	1.1423	0.9167	0.4481	0.381	0.8358	0.1435
14_CPTAC_TMTS1_NCI7_W_JHUZ_20170502_LUMOS.47658.47658.3	n[230]TLAESALQMLYAAK[357]	1967.12	3	14	0	NA	NA	9.0591	0.999999	129425	128616	66221.5	185595	191051	92335.9	208366	192832	108734	184250	148743	0.7024	0.6981	0.3594	1.0073	1.0369	0.5011	1.1309	1.0466	0.5901	0.1507	0.735	0.1428
15_CPTAC_TMTS1_NCI7_W_JHUZ_20170502_LUMOS.05287.05287.3	n[230]HTSALC[160]NAC[160]R	1417.68	3	10	0.001	NA	NA	8.418	0.999999	285364	282245	145366	395311	357715	172970	395420	366618	191838	332502	292535	0.8582	0.8489	0.4372	1.1889	1.0758	0.5202	1.1892	1.1026	0.577	0.3232	0.4767	0.1299
18_CPTAC_TMTS1_NCI7_W_JHUZ_20170502_LUMOS.43517.43517.3	n[230]ANQAIQMAC[160]QNLVDPGSSPSQVLSAATIVAK[357]	3626.91	3	31	0.006	NA	NA	11.8436	0.999999	25938.2	27005.1	16322.4	46540.7	38379.3	19215.1	42593.9	40124.4	22647.9	41837.2	32060.4	0.62	0.6455	0.3901	1.1124	0.9173	0.4593	1.0181	0.9591	0.5413	0.277	0.8441	0.1525
20_CPTAC_TMTS1_NCI7_W_JHUZ_20170502_LUMOS.22514.22514.3	n[230]DDILNGSHPVSFEK[357]	2015.07	3	14	0.002	NA	NA	9.8859	0.999999	195327	168016	108110	260461	258442	132995	301147	248505	145980	262377	208136	0.7445	0.6404	0.412	0.9927	0.985	0.5069	1.1478	0.9471	0.5564	0.1899	0.7348	0.1267
23_CPTAC_TMTS1_NCI7_W_JHUZ_20170502_LUMOS.16402.16402.3	n[230]SLSVDPGAPNAK[357]	1612.92	3	12	0.002	NA	NA	9.9682	0.999999	143758	122319	91993.7	189994	189110	90122.3	216908	185207	105850	178842	151410	0.8038	0.6839	0.5144	1.0624	1.0574	0.5039	1.2128	1.0356	0.5919	0.3633	0.5651	0.1223
24_CPTAC_TMTS1_NCI7_W_JHUZ_20170502_LUMOS.44790.44790.3	n[230]LAQAAQSSAATITQLAEVVK[357]	2457.43	3	20	0.007	NA	NA	9.3113	0.999999	56761.7	62188.3	35972.9	87901.1	90585.5	44165.9	94735.5	83601	42637.1	94164.9	69271.4	0.6028	0.6604	0.382	0.9335	0.962	0.469	1.0061	0.8878	0.4528	0.3595	0.9211	0.1502
08_CPTAC_TMTS1_NCI7_W_JHUZ_20170502_LUMOS.30527.30527.3	n[230]MAAVESQLK[357]PLPGETLEK[357]	2627.52	3	18	0.001647	NA	NA	6.1431	0.99993	1.04452e+06	1.00801e+06	549086	1.32099e+06	1.32702e+06	626607	1.38769e+06	1.30046e+06	642845	1.22662e+06	1.04339e+06	0.8515	0.8218	0.4476	1.0769	1.0819	0.5108	1.1313	1.0602	0.5241	0.2672	0.5407	0.0946
14_CPTAC_TMTS1_NCI7_W_JHUZ_20170502_LUMOS.10934.10934.2	n[230]LLADSTAR	1074.67	2	8	0.0458	0.714	0.005	0.431	0.970786	12765376	12347654	6.36866e+06	13387351	12935788	6439163	13414914	12639770	6.73892e+06	11052635	1.0809e+07	1.155	1.1172	0.5762	1.2112	1.1704	0.5826	1.2137	1.1436	0.6097	0.5631	0.1646	0.172
17_CPTAC_TMTS1_NCI7_W_JHUZ_20170502_LUMOS.14359.14359.2	n[230]LLADSTAR	1074.67	2	8	0.0457	0.745	0.024	0.46	0.983297	2.9252e+06	2.79348e+06	1.42895e+06	3.10085e+06	2.60287e+06	1.33885e+06	3.01289e+06	2.86e+06	1.41745e+06	2648317	2.41288e+06	1.1045	1.0548	0.5396	1.1709	0.9828	0.5055	1.1377	1.0799	0.5352	0.268	0.3807	0.0806
21_CPTAC_TMTS1_NCI7_W_JHUZ_20170502_LUMOS.16450.16450.2	n[230]LLADSTAR	1074.67	2	8	0.0433	0.773	0.014	0.471	0.986009	1919240	1.76722e+06	945080	1.98631e+06	1.77999e+06	1.06164e+06	1.98647e+06	1.87265e+06	933414	1.7943e+06	1.60463e+06	1.0696	0.9849	0.5267	1.107	0.992	0.5917	1.1071	1.0437	0.5202	0.2374	0.375	0.0697
17_CPTAC_TMTS1_NCI7_W_JHUZ_20170502_LUMOS.13549.13549.3	n[230]K[357]EEGTGTLK[357]	1649	3	9	0.005	0.842	0.029	0.519	0.989481	533166	476602	310952	566309	509131	268866	571781	530045	288958	551710	460752	0.9664	0.8639	0.5636	1.0265	0.9228	0.4873	1.0364	0.9607	0.5237	0.7034	0.5473	0.061
05_CPTAC_TMTS1_NCI7_W_JHUZ_20170502_LUMOS.17023.17023.2	n[230]MLDGSVK[357]	1205.73	2	7	0.9761	0.757	0.027	0.468	0.915706	893625	802273	496246	881561	730820	425634	880801	745089	404796	779324	704017	1.1467	1.0294	0.6368	1.1312	0.9378	0.5462	1.1302	0.9561	0.5194	0.5271	0.4201	0.1054
11_CPTAC_TMTS1_NCI7_W_JHUZ_20170502_LUMOS.06278.06278.2	n[230]TLAQAAR	958.575	2	7	0.001	0.652	0.055	0.425	0.962123	200047	219528	118450	242074	228491	124738	233361	221368	117328	228144	193353	0.8768	0.9622	0.5192	1.0611	1.0015	0.5467	1.0229	0.9703	0.5143	0.5185	0.4995	0.0485
16_CPTAC_TMTS1_NCI7_W_JHUZ_20170502_LUMOS.18601.18601.2	n[230]QQLAAFSK[357]	1350.77	2	8	0.9655	0.712	0.154	0.514	0.955437	756475	700831	385455	1228515	1.32372e+06	614151	1.32534e+06	1.18298e+06	715911	955164	918854	0.792	0.7337	0.4035	1.2862	1.3859	0.643	1.3876	1.2385	0.7495	0.5031	0.5739	0.3056
08_CPTAC_TMTS1_NCI7_W_JHUZ_20170502_LUMOS.15637.15637.3	n[230]AVSHSLNNC[160]VNC[160]LPGQK[357]	2356.23	3	17	1.008	0.953	0.352	0.719	0.997051	116461	116373	72956.7	204222	196035	96790.9	202809	191807	109287	200378	150712	0.5812	0.5808	0.3641	1.0192	0.9783	0.483	1.0121	0.9572	0.5454	0.3773	0.9	0.1478
15_CPTAC_TMTS1_NCI7_W_JHUZ_20170502_LUMOS.09468.09468.2	n[230]SLAINPK[357]	1199.73	2	7	0.0357	0.647	0.021	0.401	0.890027	5128531	5.12047e+06	2.15578e+06	4.7666e+06	4366780	1.4629e+06	4.30481e+06	3853552	1.82047e+06	3.64263e+06	3.66225e+06	1.4079	1.4057	0.5918	1.3086	1.1988	0.4016	1.1818	1.0579	0.4998	1.0207	0.645	0.2157
18_CPTAC_TMTS1_NCI7_W_JHUZ_20170502_LUMOS.28950.28950.3	n[230]VQDLGHGC[160]IFLVQK[357]	2072.04	3	14	0.874	0.854	0.143	0.58	0.996229	99246.7	103206	62441.9	121383	102518	42626.3	120062	109570	62486.3	116207	93974.7	0.854	0.8881	0.5373	1.0445	0.8822	0.3668	1.0332	0.9429	0.5377	0.2504	0.6858	0.103
18_CPTAC_TMTS1_NCI7_W_JHUZ_20170502_LUMOS.29001.29001.3	n[230]VQDLGHGC[160]IFLVQK[357]	2072.17	3	14	1.0056	0.958	0.476	0.774	0.999056	148023	169879	104362	210496	176712	86814.1	205884	192858	118716	206295	162004	0.7175	0.8235	0.5059	1.0204	0.8566	0.4208	0.998	0.9349	0.5755	0.2124	0.7256	0.1123
07_CPTAC_TMTS1_NCI7_W_JHUZ_20170502_LUMOS.27889.27889.2	n[230]LLADSTAR	1073.66	2	8	0.9598	0.672	0.041	0.428	0.874936	204657	205636	118327	230524	203572	110550	215145	208184	107485	227274	183135	0.9005	0.9048	0.5206	1.0143	0.8957	0.4864	0.9466	0.916	0.4729	0.2193	0.6462	0.0637
07_CPTAC_TMTS1_NCI7_W_JHUZ_20170502_LUMOS.15656.15656.2	n[230]LLADSTAR	1074.66	2	8	0.0315	0.631	0.003	0.381	0.885318	463629	412818	191537	438803	530396	350165	468478	469351	205465	527142	405778	0.8795	0.7831	0.3634	0.8324	1.0062	0.6643	0.8887	0.8904	0.3898	0.6479	0.8447	0.1727
13_CPTAC_TMTS1_NCI7_W_JHUZ_20170502_LUMOS.25534.25534.2	n[230]LLADSTAR	1074.65	2	8	0.0261	0.701	0.041	0.444	0.980592	251126	281012	145678	338460	281914	158883	373669	349764	183951	330790	269525	0.7592	0.8495	0.4404	1.0232	0.8522	0.4803	1.1296	1.0574	0.5561	0.4032	0.6551	0.1133
13_CPTAC_TMTS1_NCI7_W_JHUZ_20170502_LUMOS.17205.17205.2	n[230]LLADSTAR	1074.67	2	8	0.0458	0.704	0.038	0.444	0.978529	876519	893095	440123	1.2439e+06	1.06415e+06	554426	1.14611e+06	1.18174e+06	541350	1.07392e+06	901534	0.8162	0.8316	0.4098	1.1583	0.9909	0.5163	1.0672	1.1004	0.5041	0.3735	0.6066	0.1009
14_CPTAC_TMTS1_NCI7_W_JHUZ_20170502_LUMOS.26309.26309.2	n[230]LLADSTAR	1073.7	2	8	0.9233	0.719	0.006	0.435	0.855186	1.98811e+06	1.81567e+06	985271	1.73493e+06	1.4987e+06	685283	1.69322e+06	1.61384e+06	743138	1623964	1.43821e+06	1.2242	1.118	0.6067	1.0683	0.9229	0.422	1.0426	0.9938	0.4576	0.4249	0.6018	0.1101
14_CPTAC_TMTS1_NCI7_W_JHUZ_20170502_LUMOS.27478.27478.2	n[230]LLADSTAR	1074.72	2	8	0.1	0.729	0.025	0.451	0.964508	294837	291029	145448	348777	319108	142096	338702	335727	160201	335491	271142	0.8788	0.8675	0.4335	1.0396	0.9512	0.4235	1.0096	1.0007	0.4775	0.3059	0.6871	0.0759
20_CPTAC_TMTS1_NCI7_W_JHUZ_20170502_LUMOS.15643.15643.2	n[230]LLADSTAR	1074.67	2	8	0.0447	0.785	0.051	0.497	0.991294	11707758	10903772	5.67296e+06	6158917	5755838	2936127	5614148	5.31428e+06	2.78798e+06	7.91863e+06	6.47704e+06	1.4785	1.377	0.7164	0.7778	0.7269	0.3708	0.709	0.6711	0.3521	1.1343	1.1609	0.3286
22_CPTAC_TMTS1_NCI7_W_JHUZ_20170502_LUMOS.08617.08617.3	n[230]K[357]EEGTGTLK[357]	1648.98	3	9	0.0149	0.745	0.03	0.463	0.937259	286124	289112	169167	576293	507422	270645	587845	554631	315170	479849	403626	0.5963	0.6025	0.3525	1.201	1.0575	0.564	1.2251	1.1558	0.6568	0.6097	0.7716	0.2419
02_CPTAC_TMTS1_NCI7_W_JHUZ_20170502_LUMOS.21425.21425.2	n[230]TLAQAAR	958.604	2	7	0.0276	0.689	0.048	0.441	0.974953	345157	85678.7	171575	223875	221106	176072	263280	67641.9	105311	218003	187770	1.5833	0.393	0.787	1.0269	1.0142	0.8077	1.2077	0.3103	0.4831	1.7074	1.205	0.3724
07_CPTAC_TMTS1_NCI7_W_JHUZ_20170502_LUMOS.09819.09819.2	n[230]TLAQAAR	958.622	2	7	0.0457	0.654	0.043	0.419	0.94874	150268	157996	86200.3	382102	373403	209880	519317	531949	286343	397900	309536	0.3777	0.3971	0.2166	0.9603	0.9384	0.5275	1.3051	1.3369	0.7196	1.3306	1.1884	0.3366
11_CPTAC_TMTS1_NCI7_W_JHUZ_20170502_LUMOS.11617.11617.2	n[230]TLAQAAR	958.555	2	7	0.0212	0.617	0.037	0.394	0.898105	2.2886e+06	2.28906e+06	1.11754e+06	1.81641e+06	1808617	839221	1.86048e+06	1.80076e+06	905727	2.06388e+06	1.67903e+06	1.1089	1.1091	0.5415	0.8801	0.8763	0.4066	0.9014	0.8725	0.4388	0.8556	0.7552	0.12
11_CPTAC_TMTS1_NCI7_W_JHUZ_20170502_LUMOS.16855.16855.2	n[230]TLAQAAR	958.564	2	7	0.0122	0.63	0.002	0.379	0.853101	301762	293789	180532	378395	317918	204848	346812	344828	192739	347732	290935	0.8678	0.8449	0.5192	1.0882	0.9143	0.5891	0.9974	0.9916	0.5543	0.4031	0.5228	0.0886
21_CPTAC_TMTS1_NCI7_W_JHUZ_20170502_LUMOS.16012.16012.2	n[230]TLAQAAR	958.656	2	7	0.0801	0.654	0.005	0.396	0.856546	2.20318e+06	2.38932e+06	881469	1.06987e+06	1880827	2.25773e+06	1.94189e+06	2.74282e+06	1.14477e+06	4024983	2.05369e+06	0.5474	0.5936	0.219	0.2658	0.4673	0.5609	0.4825	0.6814	0.2844	1.5105	1.6616	0.453
03_CPTAC_TMTS1_NCI7_W_JHUZ_20170502_LUMOS.22237.22237.2	n[230]EQGVDENETLLLR	1743.92	2	13	0.001	0.761	0.328	0.629	0.99656	192115	176798	104143	266364	259998	146694	272461	254563	125121	263879	206213	0.728	0.67	0.3947	1.0094	0.9853	0.5559	1.0325	0.9647	0.4742	0.324	0.7694	0.1187
11_CPTAC_TMTS1_NCI7_W_JHUZ_20170502_LUMOS.15571.15571.2	n[230]NELQDAK[357]	1274.68	2	7	0.0424	0.732	0.034	0.458	0.97111	477818	524975	228202	513944	384701	323473	402262	483693	214486	608352	416191	0.7854	0.8629	0.3751	0.8448	0.6324	0.5317	0.6612	0.7951	0.3526	0.937	1.08	0.2251
10_CPTAC_TMTS1_NCI7_W_JHUZ_20170502_LUMOS.20437.20437.3	n[230]QAAAAATQTIAASQNAAVSNK[357]	2445.34	3	21	1.0024	0.987	0.63	0.848	0.999998	90520.6	81665	50664.4	132004	128268	59455.7	130279	128143	69876.3	117837	98871.4	0.7682	0.693	0.43	1.1202	1.0885	0.5046	1.1056	1.0875	0.593	0.294	0.6173	0.1418
14_CPTAC_TMTS1_NCI7_W_JHUZ_20170502_LUMOS.21117.21117.2	n[230]LLVSGAASTPDK[357]	1615.95	2	12	0.0004	0.976	0.462	0.775	0.999275	362188	335971	165843	481604	447337	213846	502872	466105	254222	440221	367021	0.8227	0.7632	0.3767	1.094	1.0162	0.4858	1.1423	1.0588	0.5775	0.3749	0.6379	0.1284
21_CPTAC_TMTS1_NCI7_W_JHUZ_20170502_LUMOS.45931.45931.2	n[230]LLVSGAASTPDK[357]	1616.06	2	12	0.1048	0.573	0.084	0.403	0.884772	210923	195519	98444.9	186408	161070	61676.2	181353	163019	84959.2	177817	152119	1.1862	1.0996	0.5536	1.0483	0.9058	0.3469	1.0199	0.9168	0.4778	0.8283	0.6899	0.1099
14_CPTAC_TMTS1_NCI7_W_JHUZ_20170502_LUMOS.06088.06088.2	n[230]TANPVAK[357]	1157.68	2	7	0.0338	0.632	0.02	0.392	0.853607	600424	734852	293565	1080497	851899	500954	1.05805e+06	1.10641e+06	498947	694083	741969	0.8651	1.0587	0.423	1.5567	1.2274	0.7217	1.5244	1.5941	0.7189	0.843	0.6422	0.3479
03_CPTAC_TMTS1_NCI7_W_JHUZ_20170502_LUMOS.08327.08327.2	n[230]NLLAAAAR	1027.64	2	8	0.001353	NA	NA	1.521	0.985012	156413	154954	77117.1	165522	168203	70367.2	167066	166493	78909.5	165742	137079	0.9437	0.9349	0.4653	0.9987	1.0148	0.4246	1.008	1.0045	0.4761	1.283	0.6317	0.0464
04_CPTAC_TMTS1_NCI7_W_JHUZ_20170502_LUMOS.20731.20731.2	n[230]NLLAAAAR	1026.72	2	8	0.9132	0.635	0.06	0.419	0.988385	609847	602674	296864	696122	610666	347409	607473	582370	292218	608707	525435	1.0019	0.9901	0.4877	1.1436	1.0032	0.5707	0.998	0.9567	0.4801	1.1733	0.4919	0.0455
04_CPTAC_TMTS1_NCI7_W_JHUZ_20170502_LUMOS.10527.10527.2	n[230]NLLAAAAR	1027.63	2	8	0.0007	0.757	0.05	0.481	0.999592	1.10487e+06	1.13173e+06	573256	1.16025e+06	1.0906e+06	554255	1.08191e+06	1087517	591692	1.16558e+06	954166	0.9479	0.971	0.4918	0.9954	0.9357	0.4755	0.9282	0.933	0.5076	1.273	0.6149	0.041
04_CPTAC_TMTS1_NCI7_W_JHUZ_20170502_LUMOS.09792.09792.2	n[230]NLLAAAAR	1027.67	2	8	0.0367	0.45	0.008	0.277	0.949802	609451	574871	369141	1.08944e+06	1.00539e+06	554405	1.10283e+06	885430	606365	919420	771674	0.6629	0.6253	0.4015	1.1849	1.0935	0.603	1.1995	0.963	0.6595	1.2676	0.6886	0.2165
05_CPTAC_TMTS1_NCI7_W_JHUZ_20170502_LUMOS.23220.23220.2	n[230]NLLAAAAR	1026.72	2	8	0.9144	0.701	0.019	0.431	0.992035	1.25907e+06	1101912	578828	1.10879e+06	1.30238e+06	593608	1.3002e+06	1.13479e+06	694804	1.39094e+06	1.04653e+06	0.9052	0.7922	0.4161	0.7971	0.9363	0.4268	0.9348	0.8158	0.4995	1.4404	0.8338	0.126
05_CPTAC_TMTS1_NCI7_W_JHUZ_20170502_LUMOS.22821.22821.2	n[230]NLLAAAAR	1026.72	2	8	0.9121	0.66	0.029	0.414	0.986336	3.53994e+06	2.82486e+06	1.63047e+06	2696043	2.71749e+06	1.21719e+06	2847662	2.35058e+06	1.37234e+06	2.64289e+06	2.38395e+06	1.3394	1.0689	0.6169	1.0201	1.0282	0.4606	1.0775	0.8894	0.5193	1.0974	0.5581	0.1107
05_CPTAC_TMTS1_NCI7_W_JHUZ_20170502_LUMOS.21048.21048.2	n[230]NLLAAAAR	1026.72	2	8	0.9108	0.726	0.038	0.456	0.99498	256948	232285	128974	253571	253790	146310	262654	242037	129793	260283	216664	0.9872	0.8924	0.4955	0.9742	0.9751	0.5621	1.0091	0.9299	0.4987	1.2298	0.5505	0.0429
05_CPTAC_TMTS1_NCI7_W_JHUZ_20170502_LUMOS.14394.14394.2	n[230]NLLAAAAR	1027.64	2	8	0.0081	0.703	0.017	0.432	0.999075	268364	282072	121704	454996	428731	255927	516589	515620	273163	459008	357617	0.5847	0.6145	0.2651	0.9913	0.934	0.5576	1.1254	1.1233	0.5951	1.4428	0.9178	0.211
05_CPTAC_TMTS1_NCI7_W_JHUZ_20170502_LUMOS.21726.21726.2	n[230]NLLAAAAR	1027.65	2	8	0.0129	0.694	0.001	0.417	0.99856	1560412	1.37912e+06	652474	2.00617e+06	1.70236e+06	852842	1.9163e+06	1.78963e+06	931508	1.73457e+06	1.45254e+06	0.8996	0.7951	0.3762	1.1566	0.9814	0.4917	1.1048	1.0317	0.537	1.2728	0.6226	0.1061
06_CPTAC_TMTS1_NCI7_W_JHUZ_20170502_LUMOS.21279.21279.2	n[230]NLLAAAAR	1026.72	2	8	0.9145	0.766	0.054	0.488	0.997067	1.56797e+06	1.42078e+06	760090	1.43335e+06	1.18637e+06	572024	1.38625e+06	1279881	612216	1.25242e+06	1.14714e+06	1.2519	1.1344	0.6069	1.1445	0.9473	0.4567	1.1069	1.0219	0.4888	1.0766	0.5144	0.115
06_CPTAC_TMTS1_NCI7_W_JHUZ_20170502_LUMOS.21273.21273.2	n[230]NLLAAAAR	1027.65	2	8	0.0133	0.815	0.093	0.535	0.999899	803985	757097	438042	979752	843072	469280	1.01946e+06	947377	518506	887127	766370	0.9063	0.8534	0.4938	1.1044	0.9503	0.529	1.1492	1.0679	0.5845	1.1691	0.4613	0.0945
07_CPTAC_TMTS1_NCI7_W_JHUZ_20170502_LUMOS.22572.22572.2	n[230]NLLAAAAR	1027.65	2	8	0.0131	0.65	0.019	0.402	0.997777	281423	260021	134617	299113	246312	121538	276038	261419	126370	251537	225839	1.1188	1.0337	0.5352	1.1891	0.9792	0.4832	1.0974	1.0393	0.5024	1.1092	0.4441	0.0675
08_CPTAC_TMTS1_NCI7_W_JHUZ_20170502_LUMOS.03965.03965.2	n[230]NLLAAAAR	1027.52	2	8	0.1182	0.606	0.018	0.375	0.972273	564833	529623	318528	487688	550316	323352	475739	350577	307052	139956	404766	4.0358	3.7842	2.2759	3.4846	3.9321	2.3104	3.3992	2.5049	2.1939	4.1248	6.8827	2.8557
08_CPTAC_TMTS1_NCI7_W_JHUZ_20170502_LUMOS.10920.10920.2	n[230]NLLAAAAR	1027.63	2	8	0.0007	0.776	0.039	0.486	0.999621	643980	622103	293850	871304	771481	392319	783481	739442	367662	751598	623722	0.8568	0.8277	0.391	1.1593	1.0265	0.522	1.0424	0.9838	0.4892	1.2827	0.6292	0.0937
11_CPTAC_TMTS1_NCI7_W_JHUZ_20170502_LUMOS.43980.43980.2	n[230]NLLAAAAR	1027.68	2	8	0.0476	0.578	0.005	0.35	0.98803	189513	171500	96371.8	160532	143604	67116.9	151239	141475	76916.3	176674	137494	1.0727	0.9707	0.5455	0.9086	0.8128	0.3799	0.856	0.8008	0.4354	1.3919	0.8266	0.1316
12_CPTAC_TMTS1_NCI7_W_JHUZ_20170502_LUMOS.14591.14591.2	n[230]NLLAAAAR	1027.64	2	8	0.0013	0.709	0.008	0.43	0.999005	891380	899188	478499	1.29022e+06	1204519	601028	1.44427e+06	1350043	700825	1.21032e+06	1.00703e+06	0.7365	0.7429	0.3953	1.066	0.9952	0.4966	1.1933	1.1154	0.579	1.2887	0.6584	0.1416
13_CPTAC_TMTS1_NCI7_W_JHUZ_20170502_LUMOS.09888.09888.2	n[230]NLLAAAAR	1027.68	2	8	0.0447	0.711	0.022	0.439	0.999127	1.79095e+06	997510	517021	1.20964e+06	1.3636e+06	368797	1.74895e+06	1.01116e+06	547955	820358	1.03759e+06	2.1831	1.2159	0.6302	1.4745	1.6622	0.4496	2.1319	1.2326	0.6679	0.8273	1.3345	0.5108
14_CPTAC_TMTS1_NCI7_W_JHUZ_20170502_LUMOS.12699.12699.2	n[230]NLLAAAAR	1027.68	2	8	0.045	0.763	0.086	0.503	0.999729	2356334	2.05873e+06	1.06906e+06	2.43709e+06	2.05562e+06	1.00116e+06	2.22344e+06	2.03365e+06	1.01848e+06	2.17806e+06	1.84316e+06	1.0818	0.9452	0.4908	1.1189	0.9438	0.4597	1.0208	0.9337	0.4676	1.2334	0.5853	0.0625
14_CPTAC_TMTS1_NCI7_W_JHUZ_20170502_LUMOS.12036.12036.2	n[230]NLLAAAAR	1027.68	2	8	0.045	0.702	0.043	0.446	0.999242	596152	575309	333929	878306	803324	409299	989106	943335	483090	778042	678989	0.7662	0.7394	0.4292	1.1289	1.0325	0.5261	1.2713	1.2124	0.6209	1.2032	0.5735	0.175
14_CPTAC_TMTS1_NCI7_W_JHUZ_20170502_LUMOS.12030.12030.2	n[230]NLLAAAAR	1027.68	2	8	0.0458	0.678	0.041	0.431	0.998917	461655	436589	263211	658663	605468	300939	707441	663231	356570	566316	502008	0.8152	0.7709	0.4648	1.1631	1.0691	0.5314	1.2492	1.1711	0.6296	1.1518	0.4863	0.1621
15_CPTAC_TMTS1_NCI7_W_JHUZ_20170502_LUMOS.27672.27672.2	n[230]NLLAAAAR	1027.66	2	8	0.0273	0.691	0.049	0.443	0.999271	106032	120420	53853.7	161414	153051	81681.4	152659	157505	76994.7	154299	121791	0.6872	0.7804	0.349	1.0461	0.9919	0.5294	0.9894	1.0208	0.499	1.3796	0.7695	0.109
16_CPTAC_TMTS1_NCI7_W_JHUZ_20170502_LUMOS.10470.10470.2	n[230]NLLAAAAR	1027.68	2	8	0.0433	0.652	0.032	0.411	0.998078	1.59461e+06	1.04301e+06	458826	1.20608e+06	1.06656e+06	331184	1.40886e+06	877016	411760	665289	906318	2.3969	1.5678	0.6897	1.8129	1.6031	0.4978	2.1177	1.3182	0.6189	0.8159	1.6021	0.6042
16_CPTAC_TMTS1_NCI7_W_JHUZ_20170502_LUMOS.13297.13297.2	n[230]NLLAAAAR	1027.68	2	8	0.0441	0.739	0.075	0.484	0.999569	1.2077e+06	1.16668e+06	593418	953302	865082	446831	945607	900477	458416	1.00415e+06	854168	1.2027	1.1619	0.591	0.9494	0.8615	0.445	0.9417	0.8968	0.4565	1.2254	0.687	0.1216
16_CPTAC_TMTS1_NCI7_W_JHUZ_20170502_LUMOS.15099.15099.2	n[230]NLLAAAAR	1027.68	2	8	0.0443	0.968	0.147	0.642	0.999893	383529	393054	187396	504344	419466	222921	461276	451992	222327	431573	367788	0.8887	0.9107	0.4342	1.1686	0.9719	0.5165	1.0688	1.0473	0.5152	1.22	0.5392	0.0787
16_CPTAC_TMTS1_NCI7_W_JHUZ_20170502_LUMOS.13375.13375.2	n[230]NLLAAAAR	1028.6	2	8	0.9703	0.779	0.021	0.478	0.997338	8719974	8.00672e+06	4.53897e+06	8629779	7.12558e+06	3.7084e+06	7.66159e+06	7121714	3.69962e+06	7697612	6.691e+06	1.1328	1.0402	0.5897	1.1211	0.9257	0.4818	0.9953	0.9252	0.4806	1.1613	0.5391	0.0781
17_CPTAC_TMTS1_NCI7_W_JHUZ_20170502_LUMOS.17390.17390.2	n[230]NLLAAAAR	1027.66	2	8	0.0251	0.678	0.019	0.419	0.998613	201337	193503	105175	190006	188981	97213.4	192145	178796	91385.9	203601	164214	0.9889	0.9504	0.5166	0.9332	0.9282	0.4775	0.9437	0.8782	0.4488	1.3048	0.6692	0.062
17_CPTAC_TMTS1_NCI7_W_JHUZ_20170502_LUMOS.15032.15032.2	n[230]NLLAAAAR	1027.68	2	8	0.0455	0.751	0.056	0.48	0.999541	4.77961e+06	4.45464e+06	2.4054e+06	5.13504e+06	4.35164e+06	2.13542e+06	4.50221e+06	4280980	2.15091e+06	4521113	3.8717e+06	1.0572	0.9853	0.532	1.1358	0.9625	0.4723	0.9958	0.9469	0.4757	1.1987	0.5422	0.0523
19_CPTAC_TMTS1_NCI7_W_JHUZ_20170502_LUMOS.17149.17149.2	n[230]NLLAAAAR	1027.63	2	8	0.0088	0.697	0.045	0.444	0.999265	185624	179183	57953.4	198712	199189	93386.9	201862	202415	100114	206698	162514	0.898	0.8669	0.2804	0.9614	0.9637	0.4518	0.9766	0.9793	0.4844	1.4105	0.8235	0.1023
20_CPTAC_TMTS1_NCI7_W_JHUZ_20170502_LUMOS.17674.17674.2	n[230]NLLAAAAR	1027.56	2	8	0.0709	0.667	0.038	0.423	0.997264	228063	208355	103072	232790	212731	112500	219437	216100	113537	232096	187868	0.9826	0.8977	0.4441	1.003	0.9166	0.4847	0.9455	0.9311	0.4892	1.3046	0.6528	0.0548
21_CPTAC_TMTS1_NCI7_W_JHUZ_20170502_LUMOS.06366.06366.2	n[230]NLLAAAAR	1027.64	2	8	0.0055	0.698	0.04	0.442	0.999291	562513	623208	372605	715489	706436	433824	696324	586549	438191	606245	574138	0.9279	1.028	0.6146	1.1802	1.1653	0.7156	1.1486	0.9675	0.7228	0.9246	0.293	0.1925
21_CPTAC_TMTS1_NCI7_W_JHUZ_20170502_LUMOS.05357.05357.2	n[230]NLLAAAAR	1027.64	2	8	0.0056	0.59	0.013	0.363	0.992551	320286	300445	207377	293352	331020	204901	280241	226057	190348	96822.6	245085	3.308	3.103	2.1418	3.0298	3.4188	2.1163	2.8944	2.3347	1.9659	3.2753	5.6964	2.393
21_CPTAC_TMTS1_NCI7_W_JHUZ_20170502_LUMOS.52774.52774.2	n[230]NLLAAAAR	1027.64	2	8	0.0076	0.716	0.059	0.463	0.999478	19588.1	18558.7	11457.7	18251.4	19353.1	11495.9	17660.7	16140.3	10889.5	12118	15551.3	1.6165	1.5315	0.9455	1.5061	1.5971	0.9487	1.4574	1.3319	0.8986	0.1688	1.1672	0.6251
21_CPTAC_TMTS1_NCI7_W_JHUZ_20170502_LUMOS.07042.07042.2	n[230]NLLAAAAR	1027.64	2	8	0.0077	0.652	0.047	0.42	0.998672	347961088	335332288	232091424	306621344	369812288	212829104	293877504	245377952	215181472	63260008	2.62234e+08	5.5005	5.3009	3.6688	4.847	5.8459	3.3644	4.6455	3.8789	3.4015	7.4794	11.5008	4.6542
21_CPTAC_TMTS1_NCI7_W_JHUZ_20170502_LUMOS.53889.53889.2	n[230]NLLAAAAR	1027.64	2	8	0.0079	0.632	0.002	0.381	0.995596	16106.4	17552.4	10679.2	16628.4	16342.9	8928.58	13502.3	11864	6888.36	6918.96	12541.1	2.3279	2.5369	1.5435	2.4033	2.362	1.2905	1.9515	1.7147	0.9956	1.3652	3.0881	1.3284
21_CPTAC_TMTS1_NCI7_W_JHUZ_20170502_LUMOS.07357.07357.2	n[230]NLLAAAAR	1027.64	2	8	0.0081	0.654	0.042	0.418	0.998595	652346	611528	410631	577744	623377	385445	536677	448130	355976	154658	475651	4.218	3.9541	2.6551	3.7356	4.0307	2.4922	3.4701	2.8976	2.3017	4.64	7.6104	3.1338
21_CPTAC_TMTS1_NCI7_W_JHUZ_20170502_LUMOS.06735.06735.2	n[230]NLLAAAAR	1027.64	2	8	0.0083	0.605	0.046	0.394	0.997135	665360128	599389248	432020320	574068672	671839936	377182400	519942368	444752704	358650336	103118352	4.74632e+08	6.4524	5.8126	4.1896	5.5671	6.5152	3.6578	5.0422	4.313	3.478	8.6026	13.0989	5.2615
21_CPTAC_TMTS1_NCI7_W_JHUZ_20170502_LUMOS.50865.50865.2	n[230]NLLAAAAR	1027.64	2	8	0.0084	0.736	0.048	0.468	0.999512	9980.61	11365.5	7591.32	9949.93	12164.6	6747.35	13286.3	8572.06	6837.49	7859.57	9435.47	1.2699	1.4461	0.9659	1.266	1.5477	0.8585	1.6905	1.0907	0.87	0.4119	0.9876	0.5222
21_CPTAC_TMTS1_NCI7_W_JHUZ_20170502_LUMOS.53134.53134.2	n[230]NLLAAAAR	1027.64	2	8	0.0085	0.69	0.036	0.435	0.999144	22298	18787.5	12402.3	19401.5	20398.7	13906.4	16828.9	16448.8	12485.6	8924.6	16188.2	2.4985	2.1051	1.3897	2.1739	2.2857	1.5582	1.8857	1.8431	1.399	1.4445	3.1379	1.3873
21_CPTAC_TMTS1_NCI7_W_JHUZ_20170502_LUMOS.51091.51091.2	n[230]NLLAAAAR	1027.64	2	8	0.0089	0.543	0.017	0.339	0.986599	12375.8	9110.58	5266.12	9773.55	7679.08	4130.34	8170.94	8231.84	4148.65	7202.69	7608.96	1.7182	1.2649	0.7311	1.3569	1.0661	0.5734	1.1344	1.1429	0.576	0.7822	0.7015	0.2716
21_CPTAC_TMTS1_NCI7_W_JHUZ_20170502_LUMOS.08046.08046.2	n[230]NLLAAAAR	1027.64	2	8	0.0096	0.503	0	0.302	0.969482	355454	477381	213440	487708	430636	211359	799611	409742	184653	169995	373998	2.091	2.8082	1.2556	2.869	2.5332	1.2433	4.7037	2.4103	1.0862	2.5215	4.2218	1.7317
21_CPTAC_TMTS1_NCI7_W_JHUZ_20170502_LUMOS.54267.54267.2	n[230]NLLAAAAR	1027.64	2	8	0.0098	0.604	0.037	0.387	0.996397	16054.6	13624.1	8566.43	12549.2	12274.7	8486.06	12376.9	13415.4	8407.14	8034.42	11378.9	1.9982	1.6957	1.0662	1.5619	1.5278	1.0562	1.5405	1.6697	1.0464	0.4614	1.6998	0.8146
21_CPTAC_TMTS1_NCI7_W_JHUZ_20170502_LUMOS.50776.50776.2	n[230]NLLAAAAR	1027.64	2	8	0.0101	0.593	0.008	0.362	0.992409	11686.9	12115.2	7376	11549.8	11599.2	5741.94	12464.1	9328.43	7686.06	7001.39	9654.9	1.6692	1.7304	1.0535	1.6496	1.6567	0.8201	1.7802	1.3324	1.0978	0.342	1.506	0.7513
21_CPTAC_TMTS1_NCI7_W_JHUZ_20170502_LUMOS.52416.52416.2	n[230]NLLAAAAR	1027.64	2	8	0.0107	0.69	0.023	0.428	0.998964	16672.7	14588.2	9873.94	16315.9	15412.6	9690.58	14609.7	12797.5	8245.54	7491.35	12569.8	2.2256	1.9473	1.318	2.178	2.0574	1.2936	1.9502	1.7083	1.1007	0.9861	2.5358	1.1657
22_CPTAC_TMTS1_NCI7_W_JHUZ_20170502_LUMOS.07741.07741.2	n[230]NLLAAAAR	1027.64	2	8	0.0106	0.674	0.071	0.447	0.99934	1.06563e+06	1.07768e+06	509528	958970	1.06355e+06	464833	886979	781280	455820	430519	769479	2.4752	2.5032	1.1835	2.2275	2.4704	1.0797	2.0603	1.8147	1.0588	1.1899	2.8052	1.2439
23_CPTAC_TMTS1_NCI7_W_JHUZ_20170502_LUMOS.06581.06581.2	n[230]NLLAAAAR	1027.64	2	8	0.0096	0.678	0.035	0.427	0.998929	2.3451e+06	2.08016e+06	1.49834e+06	1.98831e+06	2.12788e+06	978037	1.9119e+06	1622988	1.22851e+06	670175	1.64514e+06	3.4992	3.1039	2.2357	2.9669	3.1751	1.4594	2.8528	2.4217	1.8331	2.9932	5.3657	2.2307
Table S9. PSMs of protein NP_055874.2. The rows in yellow color: common PSMs between DB searching and DB+SL searching; the rows in blue color: DB+SL-exclusive PSMs; the rows with bold text: DB+SL-exclusive PSMs removed by FPF.
